# Supplementary material for: Cell Interactions and Patterned Intercalations Shape and Link Epithelial Tubes in C. elegans
Source: PLoS Genet. 2013 Sep 5;9(9):e1003772. doi: 10.1371/journal.pgen.1003772 (PMC3764189; doi:10.1371/journal.pgen.1003772)
Supplement: Table S1 — Positions of the conserved LAG-1 sequences identified. Coordinates refer to the WS230 genome assembly. Two genes are listed in cases where the predicted LAG-1 site was identified in a region between genes oriented head-to-head. Genes annotated as having general pharyngeal or pharyngeal muscle expression are indicated (*). (XLSX) [file pgen.1003772.s005.xlsx]

## Sheet: Sheet1
C. elegans gene(s)	C. elegans genomic position	C. briggsae genomic position	C. remanei genomic position	C. brenneri genomic position	C. japonica genomic position
WBGene00000004 (aat-3), WBGene00018716 (F52H2.4)	X:2552310..2552316	chrX:4241749..4241755	Crem_Contig15:1670674..1670680	Cbre_Contig0:877661..877667	Cjap.Contig18213:274507..274513
WBGene00000024 (abu-1)	V:10381885..10381891	chrV:10540567..10540573	Crem_Contig60:44887..44893	Cbre_Contig65:186230..186236	Cjap.Contig17664:116870..116876
WBGene00000027 (abu-4)	V:2274750..2274756	chrV:10540567..10540573	Crem_Contig60:44887..44893	Cbre_Contig65:186230..186236
WBGene00000033 (abu-10), WBGene00018027 (F35A5.5)	X:3797996..3798002	chrX:8924158..8924164	Crem_Contig0:3634156..3634162	Cbre_Contig0:2143890..2143896
WBGene00000036 (ace-2)	I:3309613..3309619		Crem_Contig4:222032..222038
WBGene00000036 (ace-2)	I:3312077..3312083		Crem_Contig4:220653..220659	Cbre_Contig714:22771..22777
WBGene00000055 (acr-16)	V:8557320..8557326	chrV:1216298..1216304	Crem_Contig13:934346..934352
WBGene00000058 (acr-19)	I:9036152..9036158	chrI:8658105..8658111	Crem_Contig9:1118458..1118464
WBGene00000061 (lgc-11)	X:7506640..7506646	chrX:13031361..13031367	Crem_Contig0:560420..560426	Cbre_Contig117:147842..147848
WBGene00000146 (ape-1)	V:11674437..11674443		Crem_Contig5:393266..393272	Cbre_Contig97:436823..436829
WBGene00000287 (cal-3)	IV:3835557..3835563	chrIV:13089301..13089307	Crem_Contig18:1140017..1140023	Cbre_Contig302:67971..67977	Cjap.Contig15207:5417..5423
WBGene00000298 (cat-4)	V:10564563..10564569		Crem_Contig60:235107..235113	Cbre_Contig367:53065..53071	Cjap.Contig17563:99364..99370
WBGene00000367 (cca-1)*	X:7862780..7862786	chrX:13593325..13593331	Crem_Contig0:194622..194628	Cbre_Contig30:595565..595571
WBGene00000367 (cca-1)*	X:7863517..7863523	chrX:13593635..13593641	Crem_Contig0:194262..194268	Cbre_Contig30:595245..595251
WBGene00000430 (ceh-5)	I:9727113..9727119		Crem_Contig16:397677..397683		Cjap.Contig17267:68817..68823
WBGene00000525 (clc-4), WBGene00011460 (ttr-14)	X:10784079..10784085	chrX:6126360..6126366		Cbre_Contig9:478042..478048	Cjap.Contig17582:115533..115539
WBGene00000704 (col-130)	IV:12429703..12429709		Crem_Contig49:651714..651720	Cbre_Contig319:89300..89306
WBGene00000729 (col-156)	V:11453765..11453771	chrV:9583088..9583094		Cbre_Contig316:90887..90893
WBGene00000774 (cpf-2)	III:13269304..13269310	chrIII:10925474..10925480	Crem_Contig21:524157..524163	Cbre_Contig3:940625..940631
WBGene00000942 (deb-1)	IV:7096961..7096967	chrIV:8074857..8074863	Crem_Contig20:49165..49171	Cbre_Contig275:111270..111276
WBGene00000942 (deb-1)	IV:7096998..7097004	chrIV:8074857..8074863	Crem_Contig20:49165..49171	Cbre_Contig275:111270..111276
WBGene00000969 (dhs-5)	II:5449388..5449394	chrII:10271568..10271574	Crem_Contig17:777855..777861
WBGene00000980 (dhs-17)	V:6030702..6030708	chrV:11819259..11819265	Crem_Contig8:1356702..1356708	Cbre_Contig33:520517..520523
WBGene00001054 (dpf-1)	V:15468289..15468295	chrV:16533001..16533007	Crem_Contig26:899324..899330
WBGene00001054 (dpf-1)	V:15469349..15469355		Crem_Contig26:897820..897826
WBGene00001137 (eat-6)	V:13130792..13130798	chrV:11163341..11163347	Crem_Contig8:698701..698707
WBGene00001149 (bcat-1)	X:12874791..12874797		Crem_Contig76:195852..195858
WBGene00001149 (bcat-1)	X:12877365..12877371	chrX:14095192..14095198	Crem_Contig76:193115..193121
WBGene00001163 (efn-2)	IV:10573442..10573448		Crem_Contig18:481464..481470	Cbre_Contig92:7676..7682
WBGene00001163 (efn-2)	IV:10574955..10574961	chrIV:12079814..12079820	Crem_Contig18:482721..482727	Cbre_Contig92:4896..4902
WBGene00001182 (egl-13)	X:5666964..5666970	chrX:10967924..10967930	Crem_Contig0:2121517..2121523	Cbre_Contig0:3920504..3920510	Cjap.Contig18213:688281..688287
WBGene00001224 (ehs-1)	II:5820365..5820371		Crem_Contig17:1072402..1072408	Cbre_Contig69:470009..470015
WBGene00001335 (erp-1)	X:3805069..3805075		Crem_Contig0:3624672..3624678	Cbre_Contig0:2151335..2151341
WBGene00001374 (exp-2)*	V:6136190..6136196			Cbre_Contig33:586617..586623
WBGene00001374 (exp-2)*	V:6138529..6138535	chrV:11877554..11877560	Crem_Contig8:1420253..1420259	Cbre_Contig33:588815..588821
WBGene00001466 (flr-2)	V:11939451..11939457		Crem_Contig5:647229..647235	Cbre_Contig97:148212..148218
WBGene00001488 (frm-1)	I:14900574..14900580		Crem_Contig22:674873..674879	Cbre_Contig76:374003..374009
WBGene00001489 (frm-2)	III:5983919..5983925	chrIII:4222880..4222886	Crem_Contig256:8367..8373
WBGene00001502 (ftt-2)	X:11607182..11607188	chrX:4840947..4840953	Crem_Contig15:1243208..1243214	Cbre_Contig0:396677..396683
WBGene00001527 (gcs-1)	II:9038746..9038752		Crem_Contig1:3028412..3028418	Cbre_Contig132:137206..137212	Cjap.Contig17324:255602..255608
WBGene00001570 (gei-13)	III:9638077..9638083	chrIII:9435022..9435028	Crem_Contig7:1598733..1598739	Cbre_Contig12:568283..568289
WBGene00001572 (gei-15)	X:6823795..6823801	chrX:12288934..12288940	Crem_Contig0:1177717..1177723	Cbre_Contig24:25485..25491
WBGene00001701 (grd-12)	V:14977616..14977622		Crem_Contig52:58243..58249	Cbre_Contig199:256274..256280	Cjap.Contig18094:181086..181092
WBGene00001841 (hen-1)*	X:7120153..7120159	chrX:12588941..12588947	Crem_Contig0:910970..910976
WBGene00001984 (hog-1)	X:5856980..5856986		Crem_Contig0:1960924..1960930	Cbre_Contig0:4120256..4120262
WBGene00001986 (hot-1)	V:14626998..14627004		Crem_Contig52:367550..367556	Cbre_Contig123:151237..151243
WBGene00002127 (inx-5)	X:8302584..8302590	chrX:16558451..16558457	Crem_Contig72:14187..14193
WBGene00002133 (inx-11)	V:12488349..12488355	chrV:8483474..8483480	Crem_Contig5:1211092..1211098
WBGene00002142 (inx-20)	I:9876308..9876314		Crem_Contig16:855212..855218	Cbre_Contig231:27749..27755
WBGene00002149 (irk-1)	X:6774870..6774876	chrX:12226835..12226841	Crem_Contig0:1225920..1225926	Cbre_Contig24:75602..75608
WBGene00002151 (irk-3)	X:14361321..14361327	chrX:21269285..21269291	Crem_Contig55:287412..287418	Cbre_Contig51:772260..772266	Cjap.Contig18154:255947..255953
WBGene00002242 (kvs-1)	X:7697165..7697171	chrX:13285162..13285168	Crem_Contig0:373099..373105	Cbre_Contig30:881694..881700
WBGene00002251 (lat-1)*	II:8896520..8896526	chrII:7019766..7019772	Crem_Contig1:2906278..2906284		Cjap.Contig18163:119831..119837
WBGene00002632 (let-413)	V:7978282..7978288		Crem_Contig5:1598705..1598711	Cbre_Contig23:590460..590466
WBGene00003000 (lin-11)	I:10245796..10245802	chrI:8270965..8270971	Crem_Contig36:620152..620158
WBGene00003000 (lin-11)	I:10245826..10245832	chrI:8270965..8270971
WBGene00003010 (lin-24)	IV:12128350..12128356		Crem_Contig67:267395..267401	Cbre_Contig195:210549..210555	Cjap.Contig17900:15530..15536
WBGene00003018 (lin-32)	X:2231475..2231481		Crem_Contig0:4452625..4452631		Cjap.Contig4951:122738..122744
WBGene00003055 (lon-1)	III:5472184..5472190	chrIII:4590630..4590636		Cbre_Contig19:661246..661252
WBGene00003075 (lrx-1)	V:12252474..12252480	chrV:8740994..8741000	Crem_Contig5:936198..936204	Cbre_Contig18:1315990..1315996
WBGene00003143 (max-1)	V:13111797..13111803		Crem_Contig8:653211..653217	Cbre_Contig65:644535..644541
WBGene00003143 (max-1)	V:13114252..13114258		Crem_Contig8:655319..655325	Cbre_Contig65:646306..646312
WBGene00003163 (mdl-1)*	X:6740386..6740392	chrX:12194991..12194997			Cjap.Contig17597:390219..390225
WBGene00003247 (mig-15)	X:10431373..10431379		Crem_Contig15:117764..117770	Cbre_Contig9:858649..858655
WBGene00003397 (mom-5)	I:9963402..9963408		Crem_Contig16:756202..756208	Cbre_Contig6:1377299..1377305
WBGene00003602 (nhr-3)	X:14556439..14556445	chrX:18725898..18725904	Crem_Contig27:146856..146862	Cbre_Contig2:1958996..1959002
WBGene00003609 (nhr-10)	III:7116570..7116576	chrIII:7868311..7868317		Cbre_Contig54:599970..599976
WBGene00003623 (nhr-25)	X:13008090..13008096		Crem_Contig76:90332..90338	Cbre_Contig32:38072..38078
WBGene00003633 (nhr-43)	IV:11899263..11899269		Crem_Contig67:79076..79082	Cbre_Contig1160:25496..25502
WBGene00003659 (nhr-69), WBGene00003524 (nas-5)	I:9886067..9886073		Crem_Contig16:843218..843224	Cbre_Contig231:40700..40706
WBGene00003739 (nlp-1)	X:3724917..3724923		Crem_Contig0:3671523..3671529	Cbre_Contig0:2102232..2102238
WBGene00003937 (pax-1)	V:8224741..8224747		Crem_Contig13:653739..653745		Cjap.Contig17503:118281..118287
WBGene00004011 (pha-2)	X:640251..640257	chrX:414301..414307	Crem_Contig24:721183..721189
WBGene00004061 (pmp-4)	IV:17406601..17406607	chrIV:296079..296085		Cbre_Contig22:772485..772491
WBGene00004159 (pqn-78)	IV:15595126..15595132	chrV:10540567..10540573	Crem_Contig60:44887..44893	Cbre_Contig65:186230..186236
WBGene00004334 (ref-1)*	II:10215277..10215283	chrII:857862..857868
WBGene00004334 (ref-1)*	II:10218015..10218021			Cbre_Contig120:107451..107457	Cjap.Contig18091:137254..137260
WBGene00004334 (ref-1)*	II:10218047..10218053			Cbre_Contig120:107407..107413
WBGene00004334 (ref-1)*	II:10218071..10218077			Cbre_Contig120:107407..107413	Cjap.Contig18091:137195..137201
WBGene00004369 (rig-1)*	X:8660754..8660760	chrX:16003917..16003923
WBGene00004369 (rig-1)*	X:8661014..8661020			Cbre_Contig89:279114..279120
WBGene00004370 (rig-3)	X:6850255..6850261	chrX:12308540..12308546		Cbre_Contig53:711481..711487
WBGene00004371 (rig-4)*	IV:8006550..8006556		Crem_Contig19:39525..39531	Cbre_Contig92:380538..380544
WBGene00004373 (rme-1)	V:6209088..6209094	chrV:11944377..11944383		Cbre_Contig33:695644..695650
WBGene00004378 (rme-8)	I:8083486..8083492		Crem_Contig68:51464..51470	Cbre_Contig226:239662..239668
WBGene00004729 (sax-3)	X:3466028..3466034		Crem_Contig0:3913389..3913395
WBGene00004729 (sax-3)	X:3468009..3468015		Crem_Contig0:3911742..3911748	Cbre_Contig0:1882331..1882337
WBGene00004788 (sft-4)*, WBGene00018516 (tag-257)	X:5781236..5781242	chrX:11111006..11111012	Crem_Contig0:2025322..2025328
WBGene00004921 (snt-1), WBGene00017955 (F31E8.5)	II:6808563..6808569		Crem_Contig6:1225126..1225132	Cbre_Contig143:86512..86518
WBGene00004921 (snt-1), WBGene00017955 (F31E8.5)	II:6809956..6809962		Crem_Contig6:1223638..1223644	Cbre_Contig143:84844..84850
WBGene00004921 (snt-1), WBGene00017955 (F31E8.5)	II:6810812..6810818		Crem_Contig6:1222746..1222752
WBGene00004944 (sol-1)	I:7398549..7398555	chrI:7109470..7109476		Cbre_Contig78:440569..440575
WBGene00004949 (sox-2)	X:7462507..7462513	chrX:12989907..12989913	Crem_Contig0:596963..596969	Cbre_Contig117:103941..103947	Cjap.Contig17375:12425..12431
WBGene00004949 (sox-2)	X:7463959..7463965			Cbre_Contig117:105454..105460
WBGene00005063 (sra-37)	X:13893376..13893382		Crem_Contig31:373598..373604	Cbre_Contig42:264644..264650
WBGene00005127 (srd-49)	V:10094594..10094600	chrV:8329023..8329029	Crem_Contig5:1572190..1572196	Cbre_Contig23:563329..563335
WBGene00005719 (srv-8)	V:13420963..13420969		Crem_Contig5:2054185..2054191	Cbre_Contig23:1043996..1044002
WBGene00006068 (sto-6)	X:11630462..11630468	chrX:4807473..4807479		Cbre_Contig0:423971..423977
WBGene00006309 (sul-2)	V:8155406..8155412	chrV:669384..669390	Crem_Contig13:582977..582983
WBGene00006380 (tab-1), WBGene00017954 (F31E8.4)	II:6800478..6800484		Crem_Contig6:1233528..1233534
WBGene00006380 (tab-1), WBGene00017954 (F31E8.4)	II:6801472..6801478		Crem_Contig6:1232828..1232834	Cbre_Contig143:94365..94371
WBGene00006396 (taf-12)	III:11870110..11870116	chrIII:6318393..6318399	Crem_Contig40:238390..238396
WBGene00006410 (nck-1)	X:4153479..4153485	chrX:9258748..9258754		Cbre_Contig0:2421152..2421158
WBGene00006410 (nck-1)	X:4154972..4154978	chrX:9261709..9261715	Crem_Contig0:3368453..3368459	Cbre_Contig0:2422381..2422387
WBGene00006411 (octr-1)	X:5615267..5615273		Crem_Contig0:2161052..2161058	Cbre_Contig0:3876960..3876966	Cjap.Contig18194:788275..788281
WBGene00006437 (mrck-1)	V:6267489..6267495	chrV:12003858..12003864	Crem_Contig8:1558997..1559003	Cbre_Contig33:753406..753412
WBGene00006445 (tag-68)	I:10498009..10498015		Crem_Contig9:1360832..1360838	Cbre_Contig189:199296..199302
WBGene00006486 (tag-140)	V:11462905..11462911	chrV:9574639..9574645	Crem_Contig58:422584..422590
WBGene00006498 (ten-1)	III:6825967..6825973	chrIII:7634361..7634367		Cbre_Contig5:1483520..1483526
WBGene00006537 (tbb-2), WBGene00011367 (T02C12.2)	III:4018519..4018525	chrIII:11437027..11437033	Crem_Contig21:140318..140324
WBGene00006584 (tni-1)	X:11379146..11379152	chrX:5195842..5195848		Cbre_Contig0:139030..139036
WBGene00006584 (tni-1)	X:11379235..11379241		Crem_Contig15:1038344..1038350	Cbre_Contig0:139102..139108
WBGene00006600 (tph-1)*	II:7549006..7549012		Crem_Contig6:491323..491329	Cbre_Contig66:661798..661804
WBGene00006750 (unc-10)	X:7280600..7280606	chrX:12757228..12757234	Crem_Contig0:738627..738633	Cbre_Contig53:115532..115538
WBGene00006750 (unc-10)	X:7280732..7280738		Crem_Contig0:738507..738513
WBGene00006852 (unc-129)	IV:9005541..9005547	chrIV:4585758..4585764	Crem_Contig270:19777..19783
WBGene00006852 (unc-129)	IV:9007351..9007357		Crem_Contig270:22435..22441
WBGene00006870 (vab-3)	X:10500963..10500969		Crem_Contig15:196947..196953
WBGene00006870 (vab-3)	X:10505769..10505775			Cbre_Contig9:782221..782227
WBGene00006874 (vab-8)	V:12212554..12212560	chrV:8791931..8791937	Crem_Contig5:901146..901152
WBGene00006874 (vab-8)	V:12213037..12213043		Crem_Contig5:901650..901656
WBGene00007317 (C05A9.2)	X:10848267..10848273				Cjap.Contig17582:61352..61358
WBGene00007317 (C05A9.2)	X:10849529..10849535		Crem_Contig15:527339..527345	Cbre_Contig9:423432..423438	Cjap.Contig17582:60283..60289
WBGene00007338 (C05C12.6)	IV:11233310..11233316	chrIV:8382394..8382400	Crem_Contig20:837603..837609
WBGene00007353 (C06A1.2)	II:10565990..10565996		Crem_Contig1:2439019..2439025	Cbre_Contig28:969352..969358
WBGene00007421 (C07H4.1)	II:9094321..9094327	chrII:6808377..6808383	Crem_Contig1:3079030..3079036
WBGene00007482 (C09F12.2)	X:11053615..11053621		Crem_Contig15:706228..706234	Cbre_Contig9:230860..230866	Cjap.Contig18184:208757..208763
WBGene00007750 (syg-2)	X:14651724..14651730		Crem_Contig27:231261..231267	Cbre_Contig2:1820237..1820243
WBGene00007859 (C32A3.2), WBGene00007860 (C32A3.3)	III:3630555..3630561		Crem_Contig7:808175..808181
WBGene00007859 (C32A3.2), WBGene00007860 (C32A3.3)	III:3632624..3632630		Crem_Contig7:809660..809666	Cbre_Contig54:48665..48671	Cjap.Contig3027:330077..330083
WBGene00007859 (C32A3.2), WBGene00007860 (C32A3.3)	III:3633910..3633916			Cbre_Contig54:48149..48155
WBGene00007881 (nlp-35)	IV:9519595..9519601	chrIV:5516953..5516959	Crem_Contig200:98543..98549
WBGene00007933 (C34E7.3)	X:12929529..12929535	chrX:14027100..14027106	Crem_Contig76:153436..153442
WBGene00008265 (C53A5.5)	V:14530637..14530643	chrV:14565622..14565628		Cbre_Contig123:80618..80624
WBGene00008366 (D1046.5)	IV:8955452..8955458	chrIV:4673797..4673803	Crem_Contig126:35169..35175
WBGene00008555 (F07C6.4)	IV:12819694..12819700		Crem_Contig19:1209741..1209747	Cbre_Contig599:63426..63432
WBGene00008582 (F08G5.3)	IV:12419562..12419568		Crem_Contig67:475063..475069	Cbre_Contig319:82333..82339
WBGene00008604 (F09B9.5)	X:10153025..10153031		Crem_Contig50:37604..37610	Cbre_Contig9:1101965..1101971
WBGene00008738 (F13D2.4)	X:11191838..11191844		Crem_Contig15:870248..870254	Cbre_Contig9:54063..54069	Cjap.Contig18184:365209..365215
WBGene00008868 (F15G9.5)	X:9737770..9737776	chrX:2516571..2516577		Cbre_Contig8:1817965..1817971
WBGene00008890 (ser-5)	I:8384756..8384762	chrI:4440504..4440510	Crem_Contig11:1089884..1089890	Cbre_Contig119:294133..294139
WBGene00009050 (F22D6.2)	I:7082784..7082790	chrI:6735035..6735041			Cjap.Contig17186:65746..65752
WBGene00009218 (acs-20)	IV:12401625..12401631	chrIV:9361352..9361358		Cbre_Contig319:61366..61372
WBGene00009326 (F32D8.1)	V:10879465..10879471		Crem_Contig139:58626..58632	Cbre_Contig64:291368..291374
WBGene00009579 (arrd-6)	II:11142632..11142638	chrII:8023330..8023336		Cbre_Contig28:555524..555530
WBGene00009628 (tatn-1)	X:14790570..14790576	chrX:18488011..18488017	Crem_Contig27:343056..343062	Cbre_Contig2:1681335..1681341
WBGene00009628 (tatn-1)	X:14790737..14790743		Crem_Contig27:343224..343230	Cbre_Contig2:1681167..1681173
WBGene00009653 (F43D9.1)	III:10487956..10487962		Crem_Contig12:823962..823968	Cbre_Contig13:372078..372084
WBGene00009843 (F48C5.2)	X:11454446..11454452		Crem_Contig15:1098400..1098406	Cbre_Contig0:208320..208326
WBGene00009930 (F52D10.2)	X:11592269..11592275	chrX:4866752..4866758	Crem_Contig15:1227816..1227822	Cbre_Contig0:354742..354748	Cjap.Contig18013:35898..35904
WBGene00009945 (bath-38)	II:10045893..10045899	chrII:9085840..9085846	Crem_Contig1:1140819..1140825
WBGene00009967 (F53B7.4)	V:11004429..11004435	chrV:10045958..10045964		Cbre_Contig64:440424..440430
WBGene00009977 (swan-1), WBGene00000447 (ceh-24)	V:13811314..13811320	chrV:218544..218550	Crem_Contig13:205039..205045
WBGene00009977 (swan-1), WBGene00000447 (ceh-24)	V:13811447..13811453	chrV:218682..218688	Crem_Contig13:205162..205168
WBGene00010034 (F54B11.11), WBGene00010971 (R01E6.7)	X:13574369..13574375		Crem_Contig31:132592..132598
WBGene00010034 (F54B11.11), WBGene00010971 (R01E6.7)	X:13577219..13577225	chrX:19302156..19302162	Crem_Contig31:133420..133426	Cbre_Contig2:62000..62006
WBGene00010039 (F54C8.6)	III:9448649..9448655	chrIII:9620031..9620037	Crem_Contig7:1757562..1757568	Cbre_Contig12:404411..404417
WBGene00010109 (F55C10.5)	V:11382131..11382137	chrV:9651040..9651046	Crem_Contig58:458726..458732	Cbre_Contig316:20405..20411
WBGene00010117 (nkb-3)	X:13770809..13770815		Crem_Contig31:288422..288428	Cbre_Contig42:130631..130637
WBGene00010191 (F57B7.1)	V:11435721..11435727	chrV:9603980..9603986	Crem_Contig58:380696..380702	Cbre_Contig316:71600..71606
WBGene00010192 (F57B7.2), WBGene00003248 (mig-17)	V:11444645..11444651	chrV:9592901..9592907	Crem_Contig58:397672..397678	Cbre_Contig316:81476..81482
WBGene00010279 (letm-1), WBGene00010425 (lpin-1)	V:13657538..13657544	chrV:90819..90825	Crem_Contig13:73646..73652	Cbre_Contig23:456701..456707
WBGene00010288 (F58H1.5)	V:11955978..11955984		Crem_Contig5:662701..662707
WBGene00010288 (F58H1.5)	V:11956999..11957005	chrV:9054726..9054732	Crem_Contig5:663203..663209	Cbre_Contig97:126622..126628
WBGene00010288 (F58H1.5)	V:11957885..11957891	chrV:9053647..9053653	Crem_Contig5:664083..664089	Cbre_Contig97:125612..125618
WBGene00010329 (F59D12.1)	X:15662740..15662746				Cjap.Contig4245:12841..12847
WBGene00010329 (F59D12.1)	X:15664779..15664785			Cbre_Contig2:874171..874177
WBGene00010368 (H06A10.1)	X:13506238..13506244	chrX:19216125..19216131	Crem_Contig31:66482..66488	Cbre_Contig2:129824..129830
WBGene00010444 (magi-1)	IV:11719000..11719006	chrIV:8561066..8561072		Cbre_Contig730:34065..34071
WBGene00010838 (M03C11.1)	III:10396217..10396223	chrIII:4938100..4938106	Crem_Contig12:761339..761345
WBGene00010868 (somi-1)	V:13391622..13391628	chrV:7462900..7462906	Crem_Contig5:2024923..2024929
WBGene00010978 (R02D5.4)	V:14487636..14487642	chrV:14617944..14617950	Crem_Contig52:482786..482792
WBGene00011081 (R07B1.9)	X:9877360..9877366	chrX:3375879..3375885	Crem_Contig50:310215..310221	Cbre_Contig9:1377783..1377789
WBGene00011108 (R07E3.7)	X:10348706..10348712		Crem_Contig15:50473..50479	Cbre_Contig9:927393..927399
WBGene00011146 (pde-2)	III:8983540..8983546		Crem_Contig97:158172..158178	Cbre_Contig70:245342..245348
WBGene00011251 (glb-22)	V:14601303..14601309	chrV:14493710..14493716	Crem_Contig52:393176..393182	Cbre_Contig123:135138..135144
WBGene00011329 (T01D3.5), WBGene00011330 (T01D3.6)	V:13716725..13716731	chrV:144194..144200	Crem_Contig13:128752..128758
WBGene00011905 (T21H8.5)	X:13881151..13881157		Crem_Contig31:363608..363614	Cbre_Contig42:251535..251541
WBGene00011905 (T21H8.5)	X:13885224..13885230		Crem_Contig31:366624..366630
WBGene00012099 (acc-4)	III:13485087..13485093	chrIII:14358145..14358151	Crem_Contig54:16527..16533
WBGene00012278 (W05B10.3)	V:12662736..12662742	chrV:8220739..8220745	Crem_Contig5:1392146..1392152	Cbre_Contig1578:-3376..-3370
WBGene00012334 (W07G1.7)	II:13966328..13966334		Crem_Contig51:192478..192484	Cbre_Contig597:9333..9339
WBGene00012527 (set-22), WBGene00012529 (Y32F6A.4)	V:10435803..10435809		Crem_Contig60:102338..102344	Cbre_Contig65:113317..113323
WBGene00012632 (Y38H6C.20)	V:20551252..20551258	chrV:19045904..19045910		Cbre_Contig39:30715..30721
WBGene00012662 (Y39A1C.1)	III:10855729..10855735	chrIII:5311277..5311283	Crem_Contig12:1059098..1059104
WBGene00013419 (Y65A5A.2)	IV:16407928..16407934			Cbre_Contig22:460156..460162	Cjap.Contig18125:130410..130416
WBGene00013419 (Y65A5A.2)	IV:16408048..16408054			Cbre_Contig22:460041..460047
WBGene00013548 (Y75B8A.11)	III:12184948..12184954	chrIII:13595854..13595860	Crem_Contig35:423069..423075
WBGene00013926 (nep-1)	II:11659239..11659245	chrII:8492019..8492025	Crem_Contig1:1639391..1639397
WBGene00013965 (ZK287.4)	V:9688619..9688625	chrV:13707930..13707936		Cbre_Contig135:120261..120267
WBGene00015276 (C01B7.5)	V:8804243..8804249		Crem_Contig13:1219054..1219060
WBGene00015276 (C01B7.5)	V:8805237..8805243		Crem_Contig13:1218396..1218402	Cbre_Contig1:1954681..1954687
WBGene00015293 (C01C4.3)	X:3703450..3703456		Crem_Contig0:3686518..3686524	Cbre_Contig0:2085646..2085652
WBGene00015410 (tbc-6)	II:6847956..6847962		Crem_Contig6:1186339..1186345	Cbre_Contig143:38824..38830
WBGene00015547 (ain-1), WBGene00019102 (F59C12.3)	X:16612906..16612912		Crem_Contig45:55845..55851	Cbre_Contig8:908702..908708
WBGene00015568 (sre-3)	II:7384880..7384886	chrII:6097636..6097642	Crem_Contig6:651933..651939
WBGene00015823 (C16B8.3)	X:3968935..3968941	chrX:9099876..9099882	Crem_Contig0:3507814..3507820	Cbre_Contig0:2283693..2283699
WBGene00015868 (C16H3.3)	X:17612267..17612273	chrX:3194576..3194582	Crem_Contig50:446886..446892
WBGene00016133 (C26B9.3)	X:5338049..5338055		Crem_Contig0:2383868..2383874	Cbre_Contig0:3621278..3621284
WBGene00016273 (C30G12.1), WBGene00004244 (puf-8)*	II:7299393..7299399	chrII:6009491..6009497	Crem_Contig6:753734..753740	Cbre_Contig66:381330..381336
WBGene00016291 (C31H1.8)	IV:5818134..5818140	chrIV:6352805..6352811		Cbre_Contig67:649181..649187
WBGene00016570 (gnrr-4)	X:5744408..5744414	chrX:11075056..11075062
WBGene00016570 (gnrr-4)	X:5745755..5745761	chrX:11076559..11076565	Crem_Contig0:2052713..2052719	Cbre_Contig0:4001422..4001428
WBGene00016617 (C43H6.4)	X:2401960..2401966	chrX:4384825..4384831	Crem_Contig15:1777341..1777347	Cbre_Contig0:1001035..1001041
WBGene00016749 (C48E7.1)	I:6259047..6259053	chrI:9510694..9510700	Crem_Contig9:133660..133666	Cbre_Contig442:28110..28116	Cjap.Contig17976:48919..48925
WBGene00016841 (C50F2.8)	I:3906306..3906312		Crem_Contig36:144328..144334	Cbre_Contig110:185617..185623
WBGene00016913 (lam-2)	X:7151224..7151230		Crem_Contig0:889251..889257		Cjap.Contig18181:266980..266986
WBGene00016980 (C56G2.5)	III:6326365..6326371	chrIII:3688804..3688810	Crem_Contig10:1426396..1426402
WBGene00016980 (C56G2.5)	III:6326459..6326465	chrIII:3688897..3688903
WBGene00016980 (C56G2.5)	III:6327489..6327495	chrIII:3690546..3690552	Crem_Contig10:1427594..1427600
WBGene00016982 (C56G2.9)	III:6343508..6343514		Crem_Contig10:1445451..1445457
WBGene00016982 (C56G2.9)	III:6344919..6344925		Crem_Contig10:1448180..1448186		Cjap.Contig3907:18132..18138
WBGene00017108 (cyp-43A1), WBGene00000295 (cat-1)	X:5710692..5710698		Crem_Contig0:2084356..2084362	Cbre_Contig0:3969197..3969203
WBGene00017314 (lgc-39)	V:7175003..7175009	chrV:12739514..12739520	Crem_Contig660:8138..8144	Cbre_Contig184:109444..109450	Cjap.Contig17619:36145..36151
WBGene00017381 (ddr-2)	X:3313845..3313851	chrX:8400476..8400482	Crem_Contig0:4033815..4033821	Cbre_Contig0:1743477..1743483
WBGene00017426 (F13C5.5)	X:611187..611193		Crem_Contig24:740179..740185		Cjap.Contig54:128429..128435
WBGene00017543 (lgc-5)	IV:8342602..8342608	chrIV:11164604..11164610		Cbre_Contig454:75383..75389
WBGene00017544 (lgc-6)	IV:8339784..8339790	chrIV:11164604..11164610	Crem_Contig19:358988..358994	Cbre_Contig454:75383..75389
WBGene00017641 (csr-1), WBGene00000442 (ceh-19)	IV:7955927..7955933	chrIV:11533634..11533640	Crem_Contig19:-2942..-2936
WBGene00017657 (F21C10.7)	V:9111988..9111994	chrV:13086775..13086781	Crem_Contig123:89101..89107
WBGene00017664 (npax-1)	II:7333043..7333049	chrII:6048288..6048294	Crem_Contig6:708872..708878	Cbre_Contig66:414746..414752
WBGene00017664 (npax-1)	II:7335554..7335560		Crem_Contig6:706707..706713
WBGene00017676 (F21F3.7)	I:4915995..4916001	chrI:6675894..6675900		Cbre_Contig258:90441..90447
WBGene00017690 (ceh-60)	X:6530967..6530973	chrX:11995116..11995122		Cbre_Contig24:297349..297355
WBGene00017772 (clec-1)	V:5697740..5697746	chrV:11528917..11528923	Crem_Contig8:1081188..1081194	Cbre_Contig33:238404..238410
WBGene00017931 (F29G9.2)	V:6023401..6023407	chrV:11811395..11811401	Crem_Contig8:1350573..1350579
WBGene00018041 (F35D2.3)	II:7567394..7567400	chrII:6385880..6385886	Crem_Contig6:472134..472140
WBGene00018476 (F45E12.6)	II:7317376..7317382		Crem_Contig6:734761..734767	Cbre_Contig66:399544..399550
WBGene00018569 (F47F2.1)	X:3887781..3887787	chrX:9031100..9031106	Crem_Contig0:3558094..3558100	Cbre_Contig0:2221374..2221380
WBGene00018582 (F48A9.2)	I:6588542..6588548			Cbre_Contig201:75524..75530	Cjap.Contig17576:20466..20472
WBGene00018587 (F48B9.1), WBGene00018593 (F48B9.8)	X:2176954..2176960		Crem_Contig0:4410298..4410304	Cbre_Contig0:1228825..1228831
WBGene00018590 (nlp-37)	X:2160560..2160566	chrX:7898217..7898223		Cbre_Contig0:1237647..1237653
WBGene00018591 (npax-2)	X:2151497..2151503	chrX:7907164..7907170	Crem_Contig0:4395066..4395072
WBGene00018701 (pccb-1), WBGene00018702 (F52E4.5)	X:3087816..3087822		Crem_Contig0:4230789..4230795	Cbre_Contig0:1444526..1444532	Cjap.Contig17545:69493..69499
WBGene00018736 (F53B1.3)	X:2103643..2103649	chrX:7957733..7957739	Crem_Contig0:4356214..4356220	Cbre_Contig0:1289204..1289210	Cjap.Contig18190:429217..429223
WBGene00018741 (F53B3.2)	X:2864363..2864369		Crem_Contig15:1430083..1430089	Cbre_Contig0:620116..620122
WBGene00018871 (F55C12.4)	II:5858742..5858748	chrII:9864518..9864524	Crem_Contig17:1114228..1114234	Cbre_Contig36:470613..470619
WBGene00018886 (F55E10.7)	X:8351387..8351393		Crem_Contig72:89765..89771	Cbre_Contig127:314142..314148
WBGene00018886 (F55E10.7)	X:8351913..8351919		Crem_Contig72:90254..90260	Cbre_Contig127:313633..313639	Cjap.Contig18180:307450..307456
WBGene00019032 (srsx-17)	V:5927221..5927227	chrV:11726884..11726890
WBGene00019032 (srsx-17)	V:5927419..5927425		Crem_Contig8:1273796..1273802
WBGene00019074 (F59A3.1)	I:5520303..5520309		Crem_Contig9:574106..574112	Cbre_Contig112:425180..425186
WBGene00019148 (H03E18.1)	X:8504297..8504303			Cbre_Contig127:105854..105860
WBGene00019148 (H03E18.1)	X:8506009..8506015		Crem_Contig72:213713..213719
WBGene00019209 (H17B01.4)	II:1501922..1501928			Cbre_Contig52:406020..406026
WBGene00019209 (H17B01.4)	II:1501930..1501936				Cjap.Contig17989:113822..113828
WBGene00019237 (H24G06.1)	V:9445859..9445865	chrV:13448577..13448583	Crem_Contig197:26533..26539		Cjap.Contig17547:63584..63590
WBGene00019259 (H34C03.2)	IV:6752670..6752676		Crem_Contig115:178621..178627
WBGene00019259 (H34C03.2)	IV:6752745..6752751			Cbre_Contig555:14415..14421
WBGene00019259 (H34C03.2)	IV:6755196..6755202	chrIV:7163962..7163968	Crem_Contig115:176508..176514	Cbre_Contig555:12322..12328
WBGene00019287 (K01A12.3)	X:8629017..8629023	chrX:15956889..15956895	Crem_Contig72:423263..423269	Cbre_Contig89:305575..305581
WBGene00019426 (cutl-16)	II:6440926..6440932	chrII:9263822..9263828	Crem_Contig6:1588101..1588107
WBGene00019829 (R02E12.5)	X:3997201..3997207	chrX:9124732..9124738		Cbre_Contig0:2307194..2307200
WBGene00019830 (hrg-1)	X:4009115..4009121		Crem_Contig0:3457940..3457946	Cbre_Contig0:2318033..2318039
WBGene00019902 (R05G6.10)	IV:7520448..7520454	chrIV:7658556..7658562	Crem_Contig20:417776..417782
WBGene00019988 (R09F10.5)	X:8308349..8308355		Crem_Contig72:18002..18008	Cbre_Contig108:86863..86869
WBGene00020126 (flp-26)	X:7026706..7026712	chrX:12485904..12485910	Crem_Contig0:985510..985516	Cbre_Contig53:506641..506647
WBGene00020160 (igcm-3)*	X:2707688..2707694		Crem_Contig15:1553502..1553508	Cbre_Contig0:747507..747513
WBGene00020323 (arrd-23)	X:4881444..4881450	chrX:10226673..10226679	Crem_Contig0:2734454..2734460
WBGene00020390 (T10B5.4), WBGene00020391 (cct-7)*	V:1871838..1871844		Crem_Contig3:1044012..1044018	Cbre_Contig25:329948..329954
WBGene00020490 (T13G4.3)	X:1162491..1162497		Crem_Contig24:293673..293679	Cbre_Contig62:381431..381437
WBGene00020586 (T19F4.1)	V:6868303..6868309			Cbre_Contig33:1229656..1229662
WBGene00020586 (T19F4.1)	V:6869907..6869913		Crem_Contig5:114642..114648	Cbre_Contig33:1230626..1230632
WBGene00020586 (T19F4.1)	V:6869964..6869970	chrV:12521413..12521419	Crem_Contig5:114702..114708	Cbre_Contig33:1230688..1230694
WBGene00020633 (aakg-2)	X:16871407..16871413		Crem_Contig25:115667..115673	Cbre_Contig8:735560..735566
WBGene00020806 (T25F10.3)	V:6740103..6740109	chrV:12424781..12424787	Crem_Contig8:1934772..1934778	Cbre_Contig33:1143727..1143733
WBGene00020806 (T25F10.3)	V:6741578..6741584		Crem_Contig8:1935643..1935649
WBGene00021320 (Y34B4A.4)	X:5261693..5261699	chrX:10619387..10619393	Crem_Contig0:2437921..2437927	Cbre_Contig0:3549995..3550001
WBGene00021528 (gbb-1)	X:2953737..2953743		Crem_Contig15:1371433..1371439	Cbre_Contig0:550883..550889
WBGene00021543 (Y43B11AR.1)	IV:7081357..7081363	chrIV:8092022..8092028	Crem_Contig20:34935..34941	Cbre_Contig687:11728..11734
WBGene00021614 (Y47A7.2)	V:5198468..5198474	chrV:7730586..7730592	Crem_Contig5:1802553..1802559		Cjap.Contig17627:121973..121979
WBGene00021614 (Y47A7.2)	V:5199228..5199234		Crem_Contig5:1802986..1802992	Cbre_Contig23:814581..814587
WBGene00022073 (Y67D8C.9)	IV:3091425..3091431	chrIV:9527208..9527214	Crem_Contig49:508903..508909	Cbre_Contig344:81108..81114
WBGene00022254 (Y73B6BL.35)	IV:6413915..6413921		Crem_Contig65:100576..100582	Cbre_Contig455:52565..52571
WBGene00022720 (ZK370.6)	III:8745879..8745885	chrIII:10074685..10074691	Crem_Contig7:2081656..2081662	Cbre_Contig70:395709..395715
WBGene00022727 (prkl-1)	IV:6989670..6989676	chrIV:8159635..8159641	Crem_Contig212:62135..62141
WBGene00022811 (ZK721.4)	X:8776470..8776476	chrX:15895106..15895112	Crem_Contig208:10563..10569	Cbre_Contig89:380523..380529
WBGene00023408 (cex-2)	II:7835277..7835283	chrII:6588475..6588481	Crem_Contig51:419874..419880	Cbre_Contig239:48551..48557
WBGene00044144 (M153.4)	X:12149824..12149830	chrX:1659868..1659874	Crem_Contig45:402139..402145	Cbre_Contig8:627215..627221
WBGene00044539 (K09H11.9)	V:5716619..5716625	chrV:11546001..11546007		Cbre_Contig33:262319..262325
WBGene00044566 (T06F4.3)	X:4082299..4082305		Crem_Contig0:3426375..3426381	Cbre_Contig0:2356195..2356201
WBGene00044623 (bus-8)	X:5493550..5493556		Crem_Contig0:2255438..2255444	Cbre_Contig0:3772173..3772179	Cjap.Contig18194:667347..667353
WBGene00044698 (K09F5.6)	X:7718746..7718752	chrX:13312999..13313005		Cbre_Contig30:857585..857591
WBGene00045481 (M153.5)	X:12144021..12144027	chrX:1655221..1655227	Crem_Contig45:407124..407130	Cbre_Contig8:622320..622326
WBGene00050975 (K02E11.11)	V:14230002..14230008	chrV:15003818..15003824		Cbre_Contig88:582125..582131
